# Supplementary material for: Amniotic Membrane-Derived Stromal Cells Release Extracellular Vesicles That Favor Regeneration of Dystrophic Skeletal Muscles
Source: Int J Mol Sci. 2023 Aug 5;24(15):12457. doi: 10.3390/ijms241512457 (PMC10418925; doi:10.3390/ijms241512457)
Supplement: Supplementary file 1 [file ijms-24-12457-s001.zip]

Archive with 1 entries (1 files):
- ijms-2525385-supplementary.pdf
